# Supplementary material for: A mechanistic model of snakebite as a zoonosis: Envenoming incidence is driven by snake ecology, socioeconomics and its impacts on snakes
Source: PLoS Negl Trop Dis. 2022 May 12;16(5):e0009867. doi: 10.1371/journal.pntd.0009867 (PMC9129040; doi:10.1371/journal.pntd.0009867)
Supplement: S1 Table — Upper CI should not exceed 1.05. for sampling convergence. (XLSX) [file pntd.0009867.s005.xlsx]

## Sheet: Hoja1
Parameter	Estimate
beta0[1]	1.048
beta0[2]	1.034
beta0[3]	1.023
beta0[4]	1.015
beta0[5]	1.027
beta1[1]	1.002
beta1[2]	1.001
beta1[3]	1.001
beta1[4]	1.002
beta1[5]	1.007
indices[1]	1.046
indices[2]	1.006
indices[3]	1.04
indices[4]	1.008
indices[5]	1.001
indices[6]	1.016
indices[7]	1.007
r[1]	1
r[2]	1.004
r[3]	0.999
r[4]	1.001
r[5]	1.002
