# Supplementary material for: A mechanistic model of snakebite as a zoonosis: Envenoming incidence is driven by snake ecology, socioeconomics and its impacts on snakes
Source: PLoS Negl Trop Dis. 2022 May 12;16(5):e0009867. doi: 10.1371/journal.pntd.0009867 (PMC9129040; doi:10.1371/journal.pntd.0009867)
Supplement: S2 Table — Upper CI should not exceed 1.05. for sampling convergence. (XLSX) [file pntd.0009867.s006.xlsx]

## Sheet: Hoja1
Parameter	Estimate
inter[1]	1
inter[2]	1
inter[3]	1.01
inter[4]	1
inter[5]	1.01
s.effects[1]	1
s.effects[2]	1.01
s.effects[3]	1.01
s.effects[4]	1
s.effects[5]	1.02
s.effects[6]	1.01
s.effects[7]	1
r	1
